# Supplementary material for: Nudging Healthier and More Sustainable Eating Habits in University Cafeterias: The FOOD-HACK Project
Source: Nutrients. 2025 Nov 14;17(22):3562. doi: 10.3390/nu17223562 (PMC12654996; doi:10.3390/nu17223562)
Supplement: Supplementary file 1 [file nutrients-17-03562-s001.zip]

Archive with 1 entries (1 files):
- nutrients-3971799-supplementary.pdf
